# Supplementary material for: Ultrathin quasi-2D amorphous carbon dielectric prepared from solution precursor for nanoelectronics
Source: Commun Eng. 2023 Dec 20;2:93. doi: 10.1038/s44172-023-00141-9 (PMC10955813; doi:10.1038/s44172-023-00141-9)
Supplement: Supplementary file 3 — Supplementary Data 1 [file 44172_2023_141_MOESM3_ESM.zip]

Archive with 6 entries (6 files):
- amorphous_with_pristine.vasp
- neb_amorphous_final.vasp
- neb_amorphous_initial.vasp
- neb_pristine_final.vasp
- neb_pristine_initial.vasp
- File_Description.txt
