# Supplementary material for: Ultrathin quasi-2D amorphous carbon dielectric prepared from solution precursor for nanoelectronics
Source: Commun Eng. 2023 Dec 20;2:93. doi: 10.1038/s44172-023-00141-9 (PMC10955813; doi:10.1038/s44172-023-00141-9)
Supplement: Supplementary file 3 — Supplementary Data 1 [file 44172_2023_141_MOESM3_ESM.zip › amorphous_with_pristine.vasp]

C
1.0
       44.4599990845         0.0000000000         0.0000000000
        0.0000000000        51.3104782104         0.0000000000
        0.0000000000         0.0000000000        10.0000000000
    C
  759
Direct
     0.102667995         0.033709001         0.498468965
     0.102667995         0.283708990         0.498468965
     0.102667995         0.533708990         0.498468965
     0.102667995         0.783708990         0.498468965
     0.436000973         0.033709001         0.498468965
     0.436000973         0.783708990         0.498468965
     0.769334018         0.033709001         0.498468965
     0.769334018         0.283708990         0.498468965
     0.769334018         0.533708990         0.498468965
     0.769334018         0.783708990         0.498468965
     0.110887006         0.102826998         0.499615997
     0.110887006         0.352827042         0.499615997
     0.110887006         0.602827013         0.499615997
     0.110887006         0.852827013         0.499615997
     0.444220006         0.102826998         0.499615997
     0.444220006         0.852827013         0.499615997
     0.777553976         0.102826998         0.499615997
     0.777553976         0.352827042         0.499615997
     0.777553976         0.602827013         0.499615997
     0.777553976         0.852827013         0.499615997
     0.159940004         0.028517000         0.513580978
     0.159940004         0.278517008         0.513580978
     0.159940004         0.528517008         0.513580978
     0.159940004         0.778517008         0.513580978
     0.493272960         0.028517000         0.513580978
     0.493272960         0.778517008         0.513580978
     0.826605976         0.028517000         0.513580978
     0.826605976         0.278517008         0.513580978
     0.826605976         0.528517008         0.513580978
     0.826605976         0.778517008         0.513580978
     0.160370007         0.105095990         0.576263011
     0.160370007         0.355096012         0.576263011
     0.160370007         0.605095983         0.576263011
     0.160370007         0.855095983         0.576263011
     0.493703008         0.105095990         0.576263011
     0.493703008         0.855095983         0.576263011
     0.827036917         0.105095990         0.576263011
     0.827036917         0.355096012         0.576263011
     0.827036917         0.605095983         0.576263011
     0.827036917         0.855095983         0.576263011
     0.163245007         0.191720009         0.510317981
     0.163245007         0.441720009         0.510317981
     0.163245007         0.691720009         0.510317981
     0.163245007         0.941720009         0.510317981
     0.496578008         0.191720009         0.510317981
     0.496578008         0.691720009         0.510317981
     0.496578008         0.941720009         0.510317981
     0.829910994         0.191720009         0.510317981
     0.829910994         0.441720009         0.510317981
     0.829910994         0.691720009         0.510317981
     0.829910994         0.941720009         0.510317981
     0.218205005         0.026527001         0.509873986
     0.218205005         0.276526988         0.509873986
     0.218205005         0.526526988         0.509873986
     0.218205005         0.776526988         0.509873986
     0.551537991         0.026527001         0.509873986
     0.551537991         0.776526988         0.509873986
     0.884871960         0.026527001         0.509873986
     0.884871960         0.276526988         0.509873986
     0.884871960         0.526526988         0.509873986
     0.884871960         0.776526988         0.509873986
     0.222622022         0.107694000         0.580118001
     0.232262000         0.357694000         0.580118001
     0.222622022         0.607693970         0.580118001
     0.222622022         0.857693911         0.580118001
     0.555954993         0.107694000         0.580118001
     0.555954993         0.857693911         0.580118001
     0.889287949         0.107694000         0.580118001
     0.889287949         0.357694000         0.580118001
     0.889287949         0.607693970         0.580118001
     0.889287949         0.857693911         0.580118001
     0.228229001         0.190349996         0.503645003
     0.228229001         0.440349996         0.503645003
     0.228229001         0.690349996         0.503645003
     0.228229001         0.940349996         0.503645003
     0.561563015         0.190349996         0.503645003
     0.561563015         0.677034974         0.503645003
     0.561563015         0.940349996         0.503645003
     0.894895971         0.190349996         0.503645003
     0.894895971         0.440349996         0.503645003
     0.894895971         0.690349996         0.503645003
     0.894895971         0.940349996         0.503645003
     0.250068992         0.049775001         0.493398994
     0.250068992         0.799775004         0.493398994
     0.583401978         0.049775001         0.493398994
     0.583401978         0.799775004         0.493398994
     0.916734993         0.049775001         0.493398994
     0.916734993         0.299775988         0.493398994
     0.916734993         0.549775004         0.493398994
     0.916734993         0.799775004         0.493398994
     0.275819987         0.114154004         0.504015982
     0.275819987         0.864153981         0.504015982
     0.609153986         0.114154004         0.504015982
     0.609153986         0.864153981         0.504015982
     0.942486942         0.114154004         0.504015982
     0.942486942         0.364153981         0.504015982
     0.942486942         0.614153981         0.504015982
     0.942486942         0.864153981         0.504015982
     0.263379991         0.200293005         0.491576999
     0.263379991         0.450293005         0.491576999
     0.263379991         0.700293005         0.491576999
     0.263379991         0.950292945         0.491576999
     0.596713006         0.200293005         0.491576999
     0.596713006         0.695002973         0.491576999
     0.596713006         0.950292945         0.491576999
     0.930046022         0.200293005         0.491576999
     0.930046022         0.450293005         0.491576999
     0.930046022         0.700293005         0.491576999
     0.930046022         0.950292945         0.491576999
     0.318798006         0.023251999         0.487235963
     0.318798006         0.773252010         0.487235963
     0.652131021         0.023251999         0.487235963
     0.652131021         0.773252010         0.487235963
     0.985463977         0.023251999         0.487235963
     0.985463977         0.273252010         0.487235963
     0.985463977         0.523252010         0.487235963
     0.985463977         0.773252010         0.487235963
     0.333113998         0.105000995         0.495207012
     0.333113998         0.855000973         0.495207012
     0.666447997         0.105000995         0.495207012
     0.666447997         0.855000973         0.495207012
     0.999781013         0.105000995         0.495207012
     0.999781013         0.355001003         0.495207012
     0.999781013         0.605000973         0.495207012
     0.999781013         0.855000973         0.495207012
     0.060681999         0.021756997         0.488431990
     0.060681999         0.271757007         0.488431990
     0.060681999         0.521757007         0.488431990
     0.060681999         0.771757007         0.488431990
     0.394015044         0.021756997         0.488431990
     0.394015044         0.771757007         0.488431990
     0.727348983         0.021756997         0.488431990
     0.727348983         0.271757007         0.488431990
     0.732734978         0.521757007         0.488431990
     0.727348983         0.771757007         0.488431990
     0.057930000         0.195957005         0.490954965
     0.057930000         0.445957005         0.490954965
     0.057930000         0.695957065         0.490954965
     0.057930000         0.945957005         0.490954965
     0.391263008         0.195957005         0.490954965
     0.391263008         0.695957065         0.490954965
     0.391263008         0.945957005         0.490954965
     0.724596024         0.195957005         0.490954965
     0.724596024         0.445957005         0.490954965
     0.724596024         0.695957065         0.490954965
     0.724596024         0.945957005         0.490954965
     0.079147004         0.109999999         0.490016997
     0.079147004         0.360000014         0.490016997
     0.079147004         0.610000014         0.490016997
     0.079147004         0.859999955         0.490016997
     0.412479967         0.109999999         0.490016997
     0.412479967         0.859999955         0.490016997
     0.745812953         0.109999999         0.490016997
     0.745812953         0.360000014         0.490016997
     0.745812953         0.610000014         0.490016997
     0.745812953         0.859999955         0.490016997
     0.130456999         0.041956998         0.506103992
     0.130456999         0.291956991         0.506103992
     0.130456999         0.541957021         0.506103992
     0.130456999         0.791957021         0.506103992
     0.463790029         0.041956998         0.506103992
     0.463790029         0.791957021         0.506103992
     0.797123969         0.041956998         0.506103992
     0.797123969         0.291956991         0.506103992
     0.797123969         0.541957021         0.506103992
     0.797123969         0.791957021         0.506103992
     0.137012005         0.119596004         0.522423983
     0.137012005         0.369596004         0.522423983
     0.137012005         0.619596004         0.522423983
     0.137012005         0.869596064         0.522423983
     0.470344961         0.119596004         0.522423983
     0.470344961         0.869596064         0.522423983
     0.803677976         0.119596004         0.522423983
     0.803677976         0.369596004         0.522423983
     0.803677976         0.619596004         0.522423983
     0.803677976         0.869596064         0.522423983
     0.134929001         0.204592019         0.504317999
     0.134929001         0.454591990         0.504317999
     0.134929001         0.704591930         0.504317999
     0.134929001         0.954591990         0.504317999
     0.468262970         0.204592019         0.504317999
     0.468262970         0.704591930         0.504317999
     0.468262970         0.954591990         0.504317999
     0.801595986         0.204592019         0.504317999
     0.790160000         0.454591990         0.504317999
     0.801595986         0.704591930         0.504317999
     0.801595986         0.954591990         0.504317999
     0.190290019         0.040255003         0.528374016
     0.190290019         0.290255010         0.528374016
     0.190290019         0.540255010         0.528374016
     0.190290019         0.790255010         0.528374016
     0.523622990         0.040255003         0.528374016
     0.523622990         0.790255010         0.528374016
     0.856955945         0.040255003         0.528374016
     0.856955945         0.290255010         0.528374016
     0.856955945         0.540255010         0.528374016
     0.856955945         0.790255010         0.528374016
     0.199195996         0.208130002         0.506576002
     0.199195996         0.458130032         0.506576002
     0.199195996         0.708130002         0.506576002
     0.199195996         0.958130002         0.506576002
     0.532530010         0.208130002         0.506576002
     0.532530010         0.700908005         0.506576002
     0.532530010         0.958130002         0.506576002
     0.865863025         0.208130002         0.506576002
     0.865863025         0.458130032         0.506576002
     0.865863025         0.708130002         0.506576002
     0.865863025         0.958130002         0.506576002
     0.245488003         0.123093002         0.529864013
     0.245488003         0.873091996         0.529864013
     0.578821003         0.123093002         0.529864013
     0.578821003         0.873091996         0.529864013
     0.912154973         0.123093002         0.529864013
     0.912154973         0.373093009         0.529864013
     0.912154973         0.623093009         0.529864013
     0.912154973         0.873091996         0.529864013
     0.286805987         0.038504001         0.489347994
     0.286805987         0.788504004         0.489347994
     0.620140016         0.038504001         0.489347994
     0.620140016         0.788504004         0.489347994
     0.953472972         0.038504001         0.489347994
     0.953472972         0.288504004         0.489347994
     0.953472972         0.538504004         0.489347994
     0.953472972         0.788504004         0.489347994
     0.294683993         0.144801006         0.492006958
     0.294683993         0.894801080         0.492006958
     0.628018022         0.144801006         0.492006958
     0.628018022         0.894801080         0.492006958
     0.961350977         0.144801006         0.492006958
     0.961350977         0.394800991         0.492006958
     0.961350977         0.644801021         0.492006958
     0.961350977         0.894801080         0.492006958
     0.299878001         0.203088000         0.488582999
     0.299878001         0.703087926         0.488582999
     0.299878001         0.953087986         0.488582999
     0.633211017         0.203088000         0.488582999
     0.633211017         0.703087926         0.488582999
     0.633211017         0.953087986         0.488582999
     0.966544926         0.203088000         0.488582999
     0.966544926         0.453087986         0.488582999
     0.966544926         0.703087926         0.488582999
     0.966544926         0.953087986         0.488582999
     0.023507001         0.036203001         0.487022966
     0.023507001         0.286202997         0.487022966
     0.023507001         0.536203027         0.487022966
     0.023507001         0.786203027         0.487022966
     0.356840998         0.036203001         0.487022966
     0.356840998         0.786203027         0.487022966
     0.690173984         0.036203001         0.487022966
     0.690173984         0.786203027         0.487022966
     0.025828000         0.119168997         0.490497023
     0.025828000         0.369168997         0.490497023
     0.025828000         0.619168997         0.490497023
     0.025828000         0.869168997         0.490497023
     0.359162003         0.119168997         0.490497023
     0.359162003         0.869168997         0.490497023
     0.692494988         0.119168997         0.490497023
     0.692494988         0.869168997         0.490497023
     0.022321001         0.201431021         0.489252985
     0.022321001         0.451431006         0.489252985
     0.022321001         0.701430917         0.489252985
     0.022321001         0.951430976         0.489252985
     0.355654001         0.201431021         0.489252985
     0.355654001         0.701430917         0.489252985
     0.355654001         0.951430976         0.489252985
     0.688987017         0.201431021         0.489252985
     0.688987017         0.701430917         0.489252985
     0.688987017         0.951430976         0.489252985
     0.106366009         0.245759010         0.498730004
     0.106366009         0.495759010         0.498730004
     0.106366009         0.745759010         0.498730004
     0.106366009         0.995759070         0.498730004
     0.439700037         0.745759010         0.498730004
     0.439700037         0.995759070         0.498730004
     0.773033082         0.245759010         0.498730004
     0.760299981         0.495058000         0.498730004
     0.773033082         0.745759010         0.498730004
     0.773033082         0.995759070         0.498730004
     0.083375998         0.063055001         0.499532998
     0.083375998         0.313055009         0.499532998
     0.083375998         0.563054979         0.499532998
     0.083375998         0.813054979         0.499532998
     0.416709006         0.063055001         0.499532998
     0.416709006         0.813054979         0.499532998
     0.750042915         0.063055001         0.499532998
     0.750042915         0.313055009         0.499532998
     0.750042915         0.563054979         0.499532998
     0.750042915         0.813054979         0.499532998
     0.110133000         0.161330998         0.496993959
     0.110133000         0.411330998         0.496993959
     0.110133000         0.661330998         0.496993959
     0.110133000         0.911330998         0.496993959
     0.443466961         0.161330998         0.496993959
     0.435198486         0.655645967         0.494802475
     0.443466961         0.911330998         0.496993959
     0.776799977         0.161330998         0.496993959
     0.776799977         0.411330998         0.496993959
     0.776799977         0.661330998         0.496993959
     0.776799977         0.911330998         0.496993959
     0.160650998         0.249624997         0.507758975
     0.160650998         0.499624997         0.507758975
     0.160650998         0.749625027         0.507758975
     0.160650998         0.999625027         0.507758975
     0.493984014         0.749625027         0.507758975
     0.493984014         0.999625027         0.507758975
     0.827316999         0.249624997         0.507758975
     0.827316999         0.499624997         0.507758975
     0.827316999         0.749625027         0.507758975
     0.827316999         0.999625027         0.507758975
     0.168689996         0.081747010         0.588612020
     0.168689996         0.331746995         0.588612020
     0.168689996         0.581746995         0.588612020
     0.168689996         0.831747055         0.588612020
     0.502022982         0.081747010         0.588612020
     0.502022982         0.831747055         0.588612020
     0.835355997         0.081747010         0.588612020
     0.835355997         0.331746995         0.588612020
     0.835355997         0.581746995         0.588612020
     0.835355997         0.831747055         0.588612020
     0.168834999         0.164222002         0.514451027
     0.168834999         0.414222002         0.514451027
     0.168834999         0.664221942         0.514451027
     0.168834999         0.914222002         0.514451027
     0.502168000         0.164222002         0.514451027
     0.502168000         0.664221942         0.514451027
     0.502168000         0.914222002         0.514451027
     0.835502028         0.164222002         0.514451027
     0.835502028         0.414222002         0.514451027
     0.835502028         0.664221942         0.514451027
     0.835502028         0.914222002         0.514451027
     0.217640996         0.248576999         0.501393974
     0.217640996         0.498576999         0.501393974
     0.217640996         0.748576999         0.501393974
     0.217640996         0.998577058         0.501393974
     0.550975025         0.748576999         0.501393974
     0.550975025         0.998577058         0.501393974
     0.884308040         0.248576999         0.501393974
     0.884308040         0.498576999         0.501393974
     0.884308040         0.748576999         0.501393974
     0.884308040         0.998577058         0.501393974
     0.228452995         0.072499998         0.556878984
     0.228452995         0.322499990         0.556878984
     0.228452995         0.572499990         0.556878984
     0.228452995         0.822500050         0.556878984
     0.561785996         0.072499998         0.556878984
     0.561785996         0.822500050         0.556878984
     0.895120025         0.072499998         0.556878984
     0.895120025         0.322499990         0.556878984
     0.895120025         0.572499990         0.556878984
     0.895120025         0.822500050         0.556878984
     0.210622981         0.165076017         0.509404004
     0.210622981         0.415075988         0.509404004
     0.210622981         0.665076017         0.509404004
     0.210622981         0.915076017         0.509404004
     0.543956995         0.165076017         0.509404004
     0.543956995         0.915076017         0.509404004
     0.877290070         0.165076017         0.509404004
     0.877290070         0.415075988         0.509404004
     0.877290070         0.665076017         0.509404004
     0.877290070         0.915076017         0.509404004
     0.273050010         0.246576995         0.491263002
     0.273050010         0.496576995         0.491263002
     0.273050010         0.746577024         0.491263002
     0.273050010         0.996576965         0.491263002
     0.606383026         0.246576995         0.491263002
     0.606383026         0.746577024         0.491263002
     0.606383026         0.996576965         0.491263002
     0.939716995         0.246576995         0.491263002
     0.939716995         0.496576995         0.491263002
     0.939716995         0.746577024         0.491263002
     0.939716995         0.996576965         0.491263002
     0.276668996         0.083911009         0.501107991
     0.276668996         0.833911002         0.501107991
     0.610001981         0.083911009         0.501107991
     0.610001981         0.833911002         0.501107991
     0.943334997         0.083911009         0.501107991
     0.943334997         0.333911002         0.501107991
     0.943334997         0.583911002         0.501107991
     0.943334997         0.833911002         0.501107991
     0.268739015         0.162689999         0.495238006
     0.268739015         0.672689974         0.495238006
     0.268739015         0.912689984         0.495238006
     0.602072001         0.162689999         0.495238006
     0.602072001         0.912689984         0.495238006
     0.935404956         0.162689999         0.495238006
     0.935404956         0.412690014         0.495238006
     0.935404956         0.662689984         0.495238006
     0.935404956         0.912689984         0.495238006
     0.328361005         0.744925022         0.487491995
     0.328361005         0.994925022         0.487491995
     0.661695004         0.244924992         0.487491995
     0.661695004         0.744925022         0.487491995
     0.661695004         0.994925022         0.487491995
     0.995028019         0.244924992         0.487491995
     0.995028019         0.494924992         0.487491995
     0.995028019         0.744925022         0.487491995
     0.995028019         0.994925022         0.487491995
     0.331265986         0.078468002         0.489908993
     0.331265986         0.828468025         0.489908993
     0.664599001         0.078468002         0.489908993
     0.664599001         0.828468025         0.489908993
     0.997932017         0.078468002         0.489908993
     0.997932017         0.328467995         0.489908993
     0.997932017         0.578468025         0.489908993
     0.997932017         0.828468025         0.489908993
     0.325320005         0.158287019         0.490055978
     0.305000007         0.658286989         0.490055978
     0.325320005         0.908286989         0.490055978
     0.658653021         0.158287019         0.490055978
     0.658653021         0.658286989         0.490055978
     0.658653021         0.908286989         0.490055978
     0.991985977         0.158287019         0.490055978
     0.991985977         0.408286989         0.490055978
     0.991985977         0.658286989         0.490055978
     0.991985977         0.908286989         0.490055978
     0.050538000         0.243660018         0.489850998
     0.050538000         0.493660003         0.489850998
     0.050538000         0.743659914         0.489850998
     0.050538000         0.993659973         0.489850998
     0.383870989         0.743659914         0.489850998
     0.383870989         0.993659973         0.489850998
     0.717204988         0.243660018         0.489850998
     0.717204988         0.743659914         0.489850998
     0.717204988         0.993659973         0.489850998
     0.055000000         0.080159999         0.488211006
     0.055000000         0.330159962         0.488211006
     0.055000000         0.580160022         0.488211006
     0.055000000         0.830160022         0.488211006
     0.388332963         0.080159999         0.488211006
     0.388332963         0.830160022         0.488211006
     0.721666932         0.080159999         0.488211006
     0.721666932         0.330159962         0.488211006
     0.721666932         0.580160022         0.488211006
     0.721666932         0.830160022         0.488211006
     0.051984005         0.160255998         0.490898997
     0.051984005         0.410255998         0.490898997
     0.051984005         0.660256028         0.490898997
     0.051984005         0.910256028         0.490898997
     0.385318011         0.160255998         0.490898997
     0.385318011         0.910256028         0.490898997
     0.718650997         0.160255998         0.490898997
     0.709627032         0.655108452         0.491755009
     0.718650997         0.910256028         0.490898997
     0.081748001         0.146443993         0.492507994
     0.081748001         0.396443993         0.492507994
     0.081748001         0.646444082         0.492507994
     0.081748001         0.896444023         0.492507994
     0.415082008         0.146443993         0.492507994
     0.415082008         0.896444023         0.492507994
     0.748414934         0.146443993         0.492507994
     0.744099975         0.396443993         0.492507994
     0.748414934         0.646444082         0.492507994
     0.748414934         0.896444023         0.492507994
     0.078791000         0.225740001         0.493974030
     0.078791000         0.475739986         0.493974030
     0.078791000         0.725740016         0.493974030
     0.078791000         0.975740016         0.493974030
     0.412124008         0.225740001         0.493974030
     0.412124008         0.725740016         0.493974030
     0.412124008         0.975740016         0.493974030
     0.745458007         0.225740001         0.493974030
     0.745458007         0.475739986         0.493974030
     0.745458007         0.725740016         0.493974030
     0.745458007         0.975740016         0.493974030
     0.139461994         0.147952005         0.508322001
     0.139461994         0.397951990         0.508322001
     0.139461994         0.647952020         0.508322001
     0.139461994         0.897952020         0.508322001
     0.472795993         0.147952005         0.508322001
     0.472795993         0.897952020         0.508322001
     0.806128919         0.147952005         0.508322001
     0.806128919         0.397951990         0.508322001
     0.806128919         0.647952020         0.508322001
     0.806128919         0.897952020         0.508322001
     0.134494007         0.233177021         0.503632009
     0.134494007         0.483177006         0.503632009
     0.134494007         0.733177006         0.503632009
     0.134494007         0.983177006         0.503632009
     0.447827011         0.233177021         0.503632009
     0.467826992         0.733177006         0.503632009
     0.467826992         0.983177006         0.503632009
     0.801159978         0.233177021         0.503632009
     0.801159978         0.483177006         0.503632009
     0.801159978         0.733177006         0.503632009
     0.801159978         0.983177006         0.503632009
     0.193535998         0.066566996         0.563845992
     0.193535998         0.316567004         0.563845992
     0.193535998         0.566567004         0.563845992
     0.193535998         0.816567063         0.563845992
     0.526868999         0.066566996         0.563845992
     0.526868999         0.816567063         0.563845992
     0.860203028         0.066566996         0.563845992
     0.860203028         0.316567004         0.563845992
     0.860203028         0.566567004         0.563845992
     0.860203028         0.816567063         0.563845992
     0.189098001         0.235658020         0.505860984
     0.189098001         0.485657990         0.505860984
     0.189098001         0.735657990         0.505860984
     0.189098001         0.985657930         0.505860984
     0.522432029         0.235658020         0.505860984
     0.522432029         0.735657990         0.505860984
     0.522432029         0.985657930         0.505860984
     0.855764985         0.235658020         0.505860984
     0.855764985         0.485657990         0.505860984
     0.855764985         0.735657990         0.505860984
     0.855764985         0.985657930         0.505860984
     0.239191994         0.150792003         0.510327995
     0.239191994         0.400792003         0.510327995
     0.239191994         0.650792003         0.510327995
     0.239191994         0.900792003         0.510327995
     0.572525024         0.150792003         0.510327995
     0.572525024         0.900792003         0.510327995
     0.905857980         0.150792003         0.510327995
     0.905857980         0.400792003         0.510327995
     0.905857980         0.650792003         0.510327995
     0.905857980         0.900792003         0.510327995
     0.244729996         0.230560005         0.495483965
     0.244729996         0.480356008         0.495483965
     0.244729996         0.733560026         0.495483965
     0.244729996         0.983560026         0.495483965
     0.580630004         0.723356009         0.495483965
     0.578063011         0.983560026         0.495483965
     0.911396980         0.233560011         0.495483965
     0.911396980         0.483559996         0.495483965
     0.911396980         0.733560026         0.495483965
     0.911396980         0.983560026         0.495483965
     0.302444011         0.066618003         0.490817010
     0.302444011         0.816618025         0.490817010
     0.635776997         0.066618003         0.490817010
     0.635776997         0.816618025         0.490817010
     0.969110966         0.066618003         0.490817010
     0.969110966         0.316617996         0.490817010
     0.969110966         0.566618025         0.490817010
     0.969110966         0.816618025         0.490817010
     0.300422996         0.231526002         0.488382012
     0.300422996         0.731526017         0.488382012
     0.300422996         0.981526017         0.488382012
     0.633755982         0.231526002         0.488382012
     0.633755982         0.731526017         0.488382012
     0.633755982         0.981526017         0.488382012
     0.967090070         0.231526002         0.488382012
     0.967090070         0.481525987         0.488382012
     0.967090070         0.731526017         0.488382012
     0.967090070         0.981526017         0.488382012
     0.025256000         0.063904002         0.487895012
     0.025256000         0.313903987         0.487895012
     0.025256000         0.563903987         0.487895012
     0.025256000         0.813903987         0.487895012
     0.358588994         0.063904002         0.487895012
     0.358588994         0.813903987         0.487895012
     0.691922009         0.063904002         0.487895012
     0.691922009         0.813903987         0.487895012
     0.023422977         0.146752000         0.490539014
     0.023422977         0.396752000         0.490539014
     0.023422977         0.646752000         0.490539014
     0.023422977         0.896752000         0.490539014
     0.356756985         0.146752000         0.490539014
     0.356756985         0.896752000         0.490539014
     0.690090001         0.146752000         0.490539014
     0.690090001         0.896752000         0.490539014
     0.022529000         0.229850009         0.488339007
     0.022529000         0.479849994         0.488339007
     0.022529000         0.729849994         0.488339007
     0.022529000         0.979849994         0.488339007
     0.355863005         0.229850009         0.488339007
     0.355863005         0.729849994         0.488339007
     0.355863005         0.979849994         0.488339007
     0.689195991         0.229850009         0.488339007
     0.689195991         0.729849994         0.488339007
     0.689195991         0.979849994         0.488339007
     0.326783001         0.187344998         0.488990963
     0.326783001         0.687345028         0.488990963
     0.326783001         0.937345028         0.488990963
     0.660116971         0.187344998         0.488990963
     0.660116971         0.687345028         0.488990963
     0.660116971         0.937345028         0.488990963
     0.993449986         0.187344998         0.488990963
     0.993449986         0.437344968         0.488990963
     0.993449986         0.687345028         0.488990963
     0.993449986         0.937345028         0.488990963
     0.093368001         0.188830018         0.493974030
     0.093368001         0.438829988         0.493974030
     0.093368001         0.688830018         0.493974030
     0.093368001         0.938830018         0.493974030
     0.426701009         0.188830018         0.493974030
     0.426701009         0.688830018         0.493974030
     0.426701009         0.938830018         0.493974030
     0.760034919         0.188830018         0.493974030
     0.760034919         0.438829988         0.493974030
     0.760034919         0.688830018         0.493974030
     0.760034919         0.938830018         0.493974030
     0.116667010         0.080000006         0.529864013
     0.116667010         0.330000013         0.529864013
     0.116667010         0.579999983         0.529864013
     0.116667010         0.829999983         0.529864013
     0.450000018         0.080000006         0.529864013
     0.450000018         0.829999983         0.529864013
     0.783333004         0.080000006         0.529864013
     0.783333004         0.330000013         0.529864013
     0.783333004         0.579999983         0.529864013
     0.783333004         0.829999983         0.529864013
     0.290093005         0.280501992         0.492610991
     0.290093005         0.362603992         0.492610991
     0.290093005         0.444705993         0.492610991
     0.290093005         0.526808023         0.492610991
     0.285001010         0.608910024         0.492610991
     0.344828010         0.280501992         0.492610991
     0.344828010         0.362603992         0.492610991
     0.344828010         0.444705993         0.492610991
     0.344828010         0.526808023         0.492610991
     0.344828010         0.608910024         0.492610991
     0.399563044         0.280501992         0.492610991
     0.399563044         0.362603992         0.492610991
     0.399563044         0.444705993         0.492610991
     0.399563044         0.526808023         0.492610991
     0.399563044         0.608910024         0.492610991
     0.454296976         0.280501992         0.492610991
     0.454296976         0.362603992         0.492610991
     0.454296976         0.444705993         0.492610991
     0.454296976         0.526808023         0.492610991
     0.454296976         0.608910024         0.492610991
     0.509032011         0.280501992         0.492610991
     0.509032011         0.362603992         0.492610991
     0.509032011         0.444705993         0.492610991
     0.509032011         0.526808023         0.492610991
     0.509032011         0.608910024         0.492610991
     0.563766003         0.280501992         0.492610991
     0.563766003         0.362603992         0.492610991
     0.563766003         0.444705993         0.492610991
     0.563766003         0.526808023         0.492610991
     0.563766003         0.608910024         0.492610991
     0.618501008         0.280501992         0.492610991
     0.618501008         0.362603992         0.492610991
     0.618501008         0.444705993         0.492610991
     0.618501008         0.526808023         0.492610991
     0.618501008         0.608910024         0.492610991
     0.673236012         0.280501992         0.492610991
     0.673236012         0.362603992         0.492610991
     0.673236012         0.444705993         0.492610991
     0.673236012         0.526808023         0.492610991
     0.673236012         0.608910024         0.492610991
     0.262726009         0.294211000         0.492610991
     0.700603008         0.294211000         0.492610991
     0.264999986         0.370000005         0.492610991
     0.700603008         0.376313001         0.492610991
     0.700603008         0.458414972         0.492610991
     0.262726009         0.540516973         0.492610991
     0.700603008         0.540516973         0.492610991
     0.255273014         0.625262022         0.492610991
     0.700603008         0.622618973         0.492610991
     0.317461014         0.294211000         0.492610991
     0.317461014         0.376313001         0.492610991
     0.317461014         0.458414972         0.492610991
     0.317461014         0.540516973         0.492610991
     0.317461014         0.622618973         0.492610991
     0.372195035         0.294211000         0.492610991
     0.372195035         0.376313001         0.492610991
     0.372195035         0.458414972         0.492610991
     0.372195035         0.540516973         0.492610991
     0.372189999         0.629999995         0.492610991
     0.426930010         0.294211000         0.492610991
     0.426930010         0.376313001         0.492610991
     0.426930010         0.458414972         0.492610991
     0.426930010         0.540516973         0.492610991
     0.426930010         0.622618973         0.492610991
     0.481664002         0.294211000         0.492610991
     0.481664002         0.376313001         0.492610991
     0.481664002         0.458414972         0.492610991
     0.481664002         0.540516973         0.492610991
     0.481664002         0.622618973         0.492610991
     0.536399007         0.294211000         0.492610991
     0.536399007         0.376313001         0.492610991
     0.536399007         0.458414972         0.492610991
     0.536399007         0.540516973         0.492610991
     0.536399007         0.622618973         0.492610991
     0.591134012         0.294211000         0.492610991
     0.591134012         0.376313001         0.492610991
     0.591134012         0.458414972         0.492610991
     0.591134012         0.540516973         0.492610991
     0.591134012         0.622618973         0.492610991
     0.645868003         0.294211000         0.492610991
     0.645868003         0.376313001         0.492610991
     0.645868003         0.458414972         0.492610991
     0.645868003         0.540516973         0.492610991
     0.645868003         0.622618973         0.492610991
     0.290093005         0.335262001         0.492610991
     0.290093005         0.417364001         0.492610991
     0.290093005         0.581568003         0.492610991
     0.330848008         0.253160000         0.492610991
     0.344828010         0.335262001         0.492610991
     0.344828010         0.417364001         0.492610991
     0.344828010         0.499466002         0.492610991
     0.344828010         0.581568003         0.492610991
     0.399563044         0.253160000         0.492610991
     0.399563044         0.335262001         0.492610991
     0.399563044         0.417364001         0.492610991
     0.399563044         0.499466002         0.492610991
     0.399563044         0.581568003         0.492610991
     0.454296976         0.253160000         0.492610991
     0.454296976         0.335262001         0.492610991
     0.454296976         0.417364001         0.492610991
     0.454296976         0.499466002         0.492610991
     0.454296976         0.581568003         0.492610991
     0.509032011         0.253160000         0.492610991
     0.509032011         0.335262001         0.492610991
     0.509032011         0.417364001         0.492610991
     0.509032011         0.499466002         0.492610991
     0.509032011         0.581568003         0.492610991
     0.560054004         0.253160000         0.492610991
     0.563766003         0.335262001         0.492610991
     0.563766003         0.417364001         0.492610991
     0.563766003         0.499466002         0.492610991
     0.563766003         0.581568003         0.492610991
     0.618501008         0.335262001         0.492610991
     0.618501008         0.417364001         0.492610991
     0.618501008         0.499466002         0.492610991
     0.618501008         0.581568003         0.492610991
     0.673236012         0.335262001         0.492610991
     0.673236012         0.417364001         0.492610991
     0.673236012         0.499466002         0.492610991
     0.673236012         0.581568003         0.492610991
     0.262726009         0.321553022         0.492610991
     0.700603008         0.321553022         0.492610991
     0.700603008         0.403654993         0.492610991
     0.700603008         0.485756993         0.492610991
     0.262726009         0.567858994         0.492610991
     0.700603008         0.567858994         0.492610991
     0.317461014         0.321553022         0.492610991
     0.317461014         0.403654993         0.492610991
     0.317461014         0.485756993         0.492610991
     0.317461014         0.567858994         0.492610991
     0.372195035         0.321553022         0.492610991
     0.372195035         0.403654993         0.492610991
     0.372195035         0.485756993         0.492610991
     0.372195035         0.567858994         0.492610991
     0.382194996         0.660000026         0.492610991
     0.426930010         0.321553022         0.492610991
     0.426930010         0.403654993         0.492610991
     0.426930010         0.485756993         0.492610991
     0.426930010         0.567858994         0.492610991
     0.481664002         0.321553022         0.492610991
     0.481664002         0.403654993         0.492610991
     0.481664002         0.485756993         0.492610991
     0.481664002         0.567858994         0.492610991
     0.481664002         0.649960935         0.492610991
     0.536399007         0.321553022         0.492610991
     0.536399007         0.403654993         0.492610991
     0.536399007         0.485756993         0.492610991
     0.536399007         0.567858994         0.492610991
     0.536399007         0.649960935         0.492610991
     0.591134012         0.321553022         0.492610991
     0.591134012         0.403654993         0.492610991
     0.591134012         0.485756993         0.492610991
     0.591134012         0.567858994         0.492610991
     0.591134012         0.649960935         0.492610991
     0.645868003         0.321553022         0.492610991
     0.645868003         0.403654993         0.492610991
     0.645868003         0.485756993         0.492610991
     0.645868003         0.567858994         0.492610991
