# Supplementary material for: Ultrathin quasi-2D amorphous carbon dielectric prepared from solution precursor for nanoelectronics
Source: Commun Eng. 2023 Dec 20;2:93. doi: 10.1038/s44172-023-00141-9 (PMC10955813; doi:10.1038/s44172-023-00141-9)
Supplement: Supplementary file 3 — Supplementary Data 1 [file 44172_2023_141_MOESM3_ESM.zip › neb_amorphous_final.vasp]

68_C_amorphous_graphene_with_Ag_06      
   1.00000000000000     
    14.8199996947999999    0.0000000000000000    0.0000000000000000
     0.0000000000000000   12.8276195525999999    0.0000000000000000
     0.0000000000000000    0.0000000000000000   10.0000000000000000
   C    Ag
    68     1
Selective dynamics
Direct
  0.3181484196345110  0.0946278783774446  0.5015437050564984   T   T   T
  0.3327992650864360  0.4110917349977257  0.5004320156466164   T   T   T
  0.3239524621183705  0.7578368409784488  0.5023277116349050   T   T   T
  0.4799601359525951  0.1138574124588629  0.4864419685366954   T   T   T
  0.4812394938297615  0.4201668916816246  0.4237580649355124   T   T   T
  0.4898743117046180  0.7666690507665876  0.4897205487661722   T   T   T
  0.6547586158737246  0.1059025309152943  0.4901244947253502   T   T   T
  0.6679753788362888  0.4305869105710300  0.4198197326260242   T   T   T
  0.6470315871587999  0.7711925301091114  0.4963753980103149   T   T   T
  0.8207292682670015  0.0989045972442710  0.5065796202486226   T   T   T
  0.8276036993982601  0.4564049447747820  0.4958404165633610   T   T   T
  0.8140796786482198  0.7615376326995147  0.5083692734360383   T   T   T
  0.9865386456340417  0.0928049278177454  0.5127931207424510   T   T   T
  0.9994867397172698  0.4197956115103452  0.5048685740512582   T   T   T
  0.1521911238766762  0.0868241005300590  0.5116033388453758   T   T   T
  0.1623713879680437  0.4209359421069720  0.5124537816943544   T   T   T
  0.1539303284651083  0.7536247167802372  0.5090269332759831   T   T   T
  0.2330842543663323  0.1421713960757813  0.5084979324738867   T   T   T
  0.2475834154235486  0.4720903190472470  0.5100184681418654   T   T   T
  0.2375626346375768  0.8103560965200671  0.5063212008866103   T   T   T
  0.3915148159895168  0.1676163302606355  0.4939135479183676   T   T   T
  0.4111685269402372  0.4781661718975130  0.4776180970787465   T   T   T
  0.4049297495565654  0.8181608289130935  0.4957334772165467   T   T   T
  0.5710103549196788  0.1608162993008264  0.4716246594654550   T   T   T
  0.5677364905297324  0.8323047031658106  0.4934751398754500   T   T   T
  0.7406410918703159  0.1600059862774685  0.4942811747011149   T   T   T
  0.7366049149830189  0.4921672034923859  0.4700259161157021   T   T   T
  0.7322225431589260  0.8212919415415598  0.5034688494539381   T   T   T
  0.9043274413917004  0.1538143889588568  0.5106312209650810   T   T   T
  0.8842099268298043  0.5790041517104498  0.5078603551571419   T   T   T
  0.8997842105512248  0.8121488179337959  0.5113693444507987   T   T   T
  0.0706640383897721  0.1446080698579095  0.5130214538526445   T   T   T
  0.0776332454370632  0.4764761620580984  0.5095305932971215   T   T   T
  0.0671078212644929  0.8055181302945797  0.5107174587834891   T   T   T
  0.3192430437920564  0.9828285991713059  0.5012935410334194   T   T   T
  0.3302686298176738  0.2920115461129669  0.5005035605021959   T   T   T
  0.3305328094306361  0.6451141406653349  0.5030417930210334   T   T   T
  0.4820974277631933  0.9982901768101726  0.4922846106626650   T   T   T
  0.5061854653694624  0.3267782308960392  0.4113802951371923   T   T   T
  0.5066230249706507  0.6566727312140515  0.4855469683489133   T   T   T
  0.6530688009714538  0.9941012395556328  0.4986382173400798   T   T   T
  0.6654885932758177  0.3236436134201810  0.4430494880898905   T   T   T
  0.6320495257648915  0.6601044266840432  0.4905825557615771   T   T   T
  0.8192970920551588  0.9861058928956510  0.5087435160089484   T   T   T
  0.8301449420717333  0.3354338717146064  0.4987676306447781   T   T   T
  0.8063780801668088  0.6505572081658713  0.5046642914054971   T   T   T
  0.9852306051458370  0.9794974883377847  0.5125281078493344   T   T   T
  0.9939424676614834  0.3136692830931338  0.5101164578729538   T   T   T
  0.9761078767823577  0.6329461239158007  0.5098452168197483   T   T   T
  0.1517567486776201  0.9744325882029514  0.5101722987708541   T   T   T
  0.1594757499076493  0.3104347838507167  0.5118397644141410   T   T   T
  0.1560978123345365  0.6408202389032169  0.5090796531411002   T   T   T
  0.2412489875527726  0.2527420370556897  0.5082838747880274   T   T   T
  0.2453859654799899  0.5855636317909187  0.5075114305017721   T   T   T
  0.2365189854684431  0.9227497815713193  0.5060462894372861   T   T   T
  0.4185090935325420  0.5915972934683680  0.4917160555093290   T   T   T
  0.4036238866701396  0.9324983365878055  0.4964145975242928   T   T   T
  0.5807349235939725  0.2660608554759705  0.4361252117285730   T   T   T
  0.5674418288042631  0.9424241648052458  0.4941903675727417   T   T   T
  0.7469238962135236  0.2743445173583652  0.4829931060917687   T   T   T
  0.7177381919089143  0.6029626142807416  0.4895891671578596   T   T   T
  0.7343345946532196  0.9340352117350932  0.5045360683929943   T   T   T
  0.9074736584495682  0.2662670425288240  0.5091306522780741   T   T   T
  0.9014140944745037  0.9259017363876865  0.5116166195314733   T   T   T
  0.0759101707085250  0.2554153441692506  0.5121482813113900   T   T   T
  0.0704126331811068  0.5867991176935234  0.5094195443980993   T   T   T
  0.0677343508366093  0.9191997336444402  0.5116701307901295   T   T   T
  0.9804985464885547  0.7491759598564443  0.5109395357682445   T   T   T
  0.5750000000000028  0.5256749999999997  0.3054035117642186   F   F   T
 
  0.00000000E+00  0.00000000E+00  0.00000000E+00
  0.00000000E+00  0.00000000E+00  0.00000000E+00
  0.00000000E+00  0.00000000E+00  0.00000000E+00
  0.00000000E+00  0.00000000E+00  0.00000000E+00
  0.00000000E+00  0.00000000E+00  0.00000000E+00
  0.00000000E+00  0.00000000E+00  0.00000000E+00
  0.00000000E+00  0.00000000E+00  0.00000000E+00
  0.00000000E+00  0.00000000E+00  0.00000000E+00
  0.00000000E+00  0.00000000E+00  0.00000000E+00
  0.00000000E+00  0.00000000E+00  0.00000000E+00
  0.00000000E+00  0.00000000E+00  0.00000000E+00
  0.00000000E+00  0.00000000E+00  0.00000000E+00
  0.00000000E+00  0.00000000E+00  0.00000000E+00
  0.00000000E+00  0.00000000E+00  0.00000000E+00
  0.00000000E+00  0.00000000E+00  0.00000000E+00
  0.00000000E+00  0.00000000E+00  0.00000000E+00
  0.00000000E+00  0.00000000E+00  0.00000000E+00
  0.00000000E+00  0.00000000E+00  0.00000000E+00
  0.00000000E+00  0.00000000E+00  0.00000000E+00
  0.00000000E+00  0.00000000E+00  0.00000000E+00
  0.00000000E+00  0.00000000E+00  0.00000000E+00
  0.00000000E+00  0.00000000E+00  0.00000000E+00
  0.00000000E+00  0.00000000E+00  0.00000000E+00
  0.00000000E+00  0.00000000E+00  0.00000000E+00
  0.00000000E+00  0.00000000E+00  0.00000000E+00
  0.00000000E+00  0.00000000E+00  0.00000000E+00
  0.00000000E+00  0.00000000E+00  0.00000000E+00
  0.00000000E+00  0.00000000E+00  0.00000000E+00
  0.00000000E+00  0.00000000E+00  0.00000000E+00
  0.00000000E+00  0.00000000E+00  0.00000000E+00
  0.00000000E+00  0.00000000E+00  0.00000000E+00
  0.00000000E+00  0.00000000E+00  0.00000000E+00
  0.00000000E+00  0.00000000E+00  0.00000000E+00
  0.00000000E+00  0.00000000E+00  0.00000000E+00
  0.00000000E+00  0.00000000E+00  0.00000000E+00
  0.00000000E+00  0.00000000E+00  0.00000000E+00
  0.00000000E+00  0.00000000E+00  0.00000000E+00
  0.00000000E+00  0.00000000E+00  0.00000000E+00
  0.00000000E+00  0.00000000E+00  0.00000000E+00
  0.00000000E+00  0.00000000E+00  0.00000000E+00
  0.00000000E+00  0.00000000E+00  0.00000000E+00
  0.00000000E+00  0.00000000E+00  0.00000000E+00
  0.00000000E+00  0.00000000E+00  0.00000000E+00
  0.00000000E+00  0.00000000E+00  0.00000000E+00
  0.00000000E+00  0.00000000E+00  0.00000000E+00
  0.00000000E+00  0.00000000E+00  0.00000000E+00
  0.00000000E+00  0.00000000E+00  0.00000000E+00
  0.00000000E+00  0.00000000E+00  0.00000000E+00
  0.00000000E+00  0.00000000E+00  0.00000000E+00
  0.00000000E+00  0.00000000E+00  0.00000000E+00
  0.00000000E+00  0.00000000E+00  0.00000000E+00
  0.00000000E+00  0.00000000E+00  0.00000000E+00
  0.00000000E+00  0.00000000E+00  0.00000000E+00
  0.00000000E+00  0.00000000E+00  0.00000000E+00
  0.00000000E+00  0.00000000E+00  0.00000000E+00
  0.00000000E+00  0.00000000E+00  0.00000000E+00
  0.00000000E+00  0.00000000E+00  0.00000000E+00
  0.00000000E+00  0.00000000E+00  0.00000000E+00
  0.00000000E+00  0.00000000E+00  0.00000000E+00
  0.00000000E+00  0.00000000E+00  0.00000000E+00
  0.00000000E+00  0.00000000E+00  0.00000000E+00
  0.00000000E+00  0.00000000E+00  0.00000000E+00
  0.00000000E+00  0.00000000E+00  0.00000000E+00
  0.00000000E+00  0.00000000E+00  0.00000000E+00
  0.00000000E+00  0.00000000E+00  0.00000000E+00
  0.00000000E+00  0.00000000E+00  0.00000000E+00
  0.00000000E+00  0.00000000E+00  0.00000000E+00
  0.00000000E+00  0.00000000E+00  0.00000000E+00
  0.00000000E+00  0.00000000E+00  0.00000000E+00
