# Supplementary material for: Ultrathin quasi-2D amorphous carbon dielectric prepared from solution precursor for nanoelectronics
Source: Commun Eng. 2023 Dec 20;2:93. doi: 10.1038/s44172-023-00141-9 (PMC10955813; doi:10.1038/s44172-023-00141-9)
Supplement: Supplementary file 3 — Supplementary Data 1 [file 44172_2023_141_MOESM3_ESM.zip › neb_amorphous_initial.vasp]

68_C_amorphous_graphene_with_Ag_00      
   1.00000000000000     
    14.8199996947999999    0.0000000000000000    0.0000000000000000
     0.0000000000000000   12.8276195525999999    0.0000000000000000
     0.0000000000000000    0.0000000000000000   10.0000000000000000
   C    Ag
    68     1
Selective dynamics
Direct
  0.3180034182899760  0.0948357029145370  0.4984687360283786   T   T   T
  0.3326611948123741  0.4113082464316591  0.4996158244503519   T   T   T
  0.3238103167790030  0.7580464081881857  0.4977079135640565   T   T   T
  0.4798194894035319  0.1140663642929312  0.5135808303917884   T   T   T
  0.4811101494394165  0.4203821144999509  0.5762629214930470   T   T   T
  0.4897339923009483  0.7668793524771758  0.5103175179266231   T   T   T
  0.6546148053855774  0.1061074913058349  0.5098742603323032   T   T   T
  0.6678652006419412  0.4307748074097120  0.5801178264285198   T   T   T
  0.6468824322351239  0.7714007699194880  0.5036446839340982   T   T   T
  0.8205851143009610  0.0991020968175178  0.4933986035208235   T   T   T
  0.8274609202321699  0.4566155131602585  0.5040160337386865   T   T   T
  0.8139283616388013  0.7617412135614856  0.4915774666373309   T   T   T
  0.9863931548920206  0.0930087821887753  0.4872360645596530   T   T   T
  0.9993429214137208  0.4200040872854700  0.4952068971244898   T   T   T
  0.1520460776911676  0.0870292501888414  0.4884322617603161   T   T   T
  0.1622285622011006  0.4211500785348719  0.4875853276569160   T   T   T
  0.1537892807767562  0.7538295405877378  0.4909549971317730   T   T   T
  0.2329426405052502  0.1423790861996039  0.4915263560614918   T   T   T
  0.2474404553325300  0.4722923705985949  0.4900173140806388   T   T   T
  0.2374185042837595  0.8105651167148054  0.4936940428817067   T   T   T
  0.3913712237228140  0.1678279504385145  0.5061043816856952   T   T   T
  0.4110352668642108  0.4783838961981175  0.5224244447304329   T   T   T
  0.4047880902781884  0.8183682845563069  0.5043184659958513   T   T   T
  0.5708694838520714  0.1610212746188893  0.5283735939409482   T   T   T
  0.5675894511217408  0.8325198191724894  0.5065762998819920   T   T   T
  0.7404988338828744  0.1602088123943588  0.5056723526709419   T   T   T
  0.7364643176468419  0.4923700592631661  0.5298639935172247   T   T   T
  0.7320731425204698  0.8214936276877083  0.4965341142262787   T   T   T
  0.9041867007329856  0.1540155698760159  0.4893482146621935   T   T   T
  0.8840528699451511  0.5792055981384792  0.4920073284943740   T   T   T
  0.8996336942560959  0.8123502728560581  0.4885834370531512   T   T   T
  0.0705223851933141  0.1448137554674318  0.4870228162160473   T   T   T
  0.0774845917238096  0.4766757094934633  0.4904974092443268   T   T   T
  0.0669617503434381  0.8057223080975220  0.4892525564372434   T   T   T
  0.3190987745575811  0.9830353285698052  0.4987301464478691   T   T   T
  0.3301278658063964  0.2922190076196287  0.4995332401100470   T   T   T
  0.3304004252473121  0.6453239886530255  0.4969936554323340   T   T   T
  0.4819526692786553  0.9985004014255523  0.5077592236705115   T   T   T
  0.5060686952592945  0.3269867651120677  0.5886122319492912   T   T   T
  0.5065048053499908  0.6568874448421980  0.5144512702729855   T   T   T
  0.6529240410972008  0.9943069644290574  0.5013936637083347   T   T   T
  0.6653586601577501  0.3238386998854423  0.5568788343347606   T   T   T
  0.6318702318818410  0.6603044064275210  0.5094036548112797   T   T   T
  0.8191500779971506  0.9863077986559503  0.4912626352773515   T   T   T
  0.8300060618900034  0.3356433697504286  0.5011076817218125   T   T   T
  0.8062161371043217  0.6507592621907108  0.4952377923956846   T   T   T
  0.9850842686406551  0.9797008668605045  0.4874922900292731   T   T   T
  0.9937968006098501  0.3138731943539028  0.4899089859452204   T   T   T
  0.9759595611108196  0.6331493135556983  0.4900562544154425   T   T   T
  0.1516145481592588  0.9746399221940152  0.4898511785887223   T   T   T
  0.1593353208087720  0.3106405399526935  0.4882108000512915   T   T   T
  0.1559528509152059  0.6410242709779723  0.4908988465862407   T   T   T
  0.2411036772727542  0.2529515902175916  0.4917557170995295   T   T   T
  0.2452453428406258  0.5857750435851585  0.4925076404030406   T   T   T
  0.2363732832999688  0.9229602500776011  0.4939743825103378   T   T   T
  0.4183866693549518  0.5918075198146155  0.5083218332595649   T   T   T
  0.4034805452601731  0.9327063752506390  0.5036315582092428   T   T   T
  0.5806075819972349  0.2662661168506588  0.5638457556954108   T   T   T
  0.5672954443374536  0.9426326632935798  0.5058607206415360   T   T   T
  0.7467870184065717  0.2745435055104295  0.5169036226571393   T   T   T
  0.7175748670809270  0.6031686423964118  0.5103283756770907   T   T   T
  0.7341900059037201  0.9342401238367941  0.4954836414058050   T   T   T
  0.9073323119067211  0.2664712135163541  0.4908175181016645   T   T   T
  0.9012688102314144  0.9261024328867222  0.4883815554982931   T   T   T
  0.0757674694256920  0.2556169455070219  0.4878948680681958   T   T   T
  0.0702695807966691  0.5870080520744381  0.4905393050513283   T   T   T
  0.0675883237517922  0.9194008230449882  0.4883389678034149   T   T   T
  0.9803502767264760  0.7493798753356984  0.4889909559821604   T   T   T
  0.5750000000000028  0.5256749999999997  0.6948259077281804   F   F   T
 
  0.00000000E+00  0.00000000E+00  0.00000000E+00
  0.00000000E+00  0.00000000E+00  0.00000000E+00
  0.00000000E+00  0.00000000E+00  0.00000000E+00
  0.00000000E+00  0.00000000E+00  0.00000000E+00
  0.00000000E+00  0.00000000E+00  0.00000000E+00
  0.00000000E+00  0.00000000E+00  0.00000000E+00
  0.00000000E+00  0.00000000E+00  0.00000000E+00
  0.00000000E+00  0.00000000E+00  0.00000000E+00
  0.00000000E+00  0.00000000E+00  0.00000000E+00
  0.00000000E+00  0.00000000E+00  0.00000000E+00
  0.00000000E+00  0.00000000E+00  0.00000000E+00
  0.00000000E+00  0.00000000E+00  0.00000000E+00
  0.00000000E+00  0.00000000E+00  0.00000000E+00
  0.00000000E+00  0.00000000E+00  0.00000000E+00
  0.00000000E+00  0.00000000E+00  0.00000000E+00
  0.00000000E+00  0.00000000E+00  0.00000000E+00
  0.00000000E+00  0.00000000E+00  0.00000000E+00
  0.00000000E+00  0.00000000E+00  0.00000000E+00
  0.00000000E+00  0.00000000E+00  0.00000000E+00
  0.00000000E+00  0.00000000E+00  0.00000000E+00
  0.00000000E+00  0.00000000E+00  0.00000000E+00
  0.00000000E+00  0.00000000E+00  0.00000000E+00
  0.00000000E+00  0.00000000E+00  0.00000000E+00
  0.00000000E+00  0.00000000E+00  0.00000000E+00
  0.00000000E+00  0.00000000E+00  0.00000000E+00
  0.00000000E+00  0.00000000E+00  0.00000000E+00
  0.00000000E+00  0.00000000E+00  0.00000000E+00
  0.00000000E+00  0.00000000E+00  0.00000000E+00
  0.00000000E+00  0.00000000E+00  0.00000000E+00
  0.00000000E+00  0.00000000E+00  0.00000000E+00
  0.00000000E+00  0.00000000E+00  0.00000000E+00
  0.00000000E+00  0.00000000E+00  0.00000000E+00
  0.00000000E+00  0.00000000E+00  0.00000000E+00
  0.00000000E+00  0.00000000E+00  0.00000000E+00
  0.00000000E+00  0.00000000E+00  0.00000000E+00
  0.00000000E+00  0.00000000E+00  0.00000000E+00
  0.00000000E+00  0.00000000E+00  0.00000000E+00
  0.00000000E+00  0.00000000E+00  0.00000000E+00
  0.00000000E+00  0.00000000E+00  0.00000000E+00
  0.00000000E+00  0.00000000E+00  0.00000000E+00
  0.00000000E+00  0.00000000E+00  0.00000000E+00
  0.00000000E+00  0.00000000E+00  0.00000000E+00
  0.00000000E+00  0.00000000E+00  0.00000000E+00
  0.00000000E+00  0.00000000E+00  0.00000000E+00
  0.00000000E+00  0.00000000E+00  0.00000000E+00
  0.00000000E+00  0.00000000E+00  0.00000000E+00
  0.00000000E+00  0.00000000E+00  0.00000000E+00
  0.00000000E+00  0.00000000E+00  0.00000000E+00
  0.00000000E+00  0.00000000E+00  0.00000000E+00
  0.00000000E+00  0.00000000E+00  0.00000000E+00
  0.00000000E+00  0.00000000E+00  0.00000000E+00
  0.00000000E+00  0.00000000E+00  0.00000000E+00
  0.00000000E+00  0.00000000E+00  0.00000000E+00
  0.00000000E+00  0.00000000E+00  0.00000000E+00
  0.00000000E+00  0.00000000E+00  0.00000000E+00
  0.00000000E+00  0.00000000E+00  0.00000000E+00
  0.00000000E+00  0.00000000E+00  0.00000000E+00
  0.00000000E+00  0.00000000E+00  0.00000000E+00
  0.00000000E+00  0.00000000E+00  0.00000000E+00
  0.00000000E+00  0.00000000E+00  0.00000000E+00
  0.00000000E+00  0.00000000E+00  0.00000000E+00
  0.00000000E+00  0.00000000E+00  0.00000000E+00
  0.00000000E+00  0.00000000E+00  0.00000000E+00
  0.00000000E+00  0.00000000E+00  0.00000000E+00
  0.00000000E+00  0.00000000E+00  0.00000000E+00
  0.00000000E+00  0.00000000E+00  0.00000000E+00
  0.00000000E+00  0.00000000E+00  0.00000000E+00
  0.00000000E+00  0.00000000E+00  0.00000000E+00
  0.00000000E+00  0.00000000E+00  0.00000000E+00
