# Supplementary material for: Ultrathin quasi-2D amorphous carbon dielectric prepared from solution precursor for nanoelectronics
Source: Commun Eng. 2023 Dec 20;2:93. doi: 10.1038/s44172-023-00141-9 (PMC10955813; doi:10.1038/s44172-023-00141-9)
Supplement: Supplementary file 3 — Supplementary Data 1 [file 44172_2023_141_MOESM3_ESM.zip › neb_pristine_final.vasp]

pristine_graphene_+_Ag_final            
   1.00000000000000     
    12.3500003814999992    0.0000000000000000    0.0000000000000000
     0.0000000000000000   12.8276243210000001    0.0000000000000000
     0.0000000000000000    0.0000000000000000   10.0000000000000000
   C    Ag
    60     1
Direct
  0.0999930066877752  0.1389588986896015  0.5013168563233990
  0.0999879506518084  0.4722942525255007  0.5017828557669830
  0.0999971674796853  0.8056309759032132  0.5016582710091271
  0.3000028850544325  0.1389657721797235  0.5013920519190762
  0.2999861473215333  0.4722839390947087  0.5022242555289296
  0.3000071000829365  0.8056522927622112  0.5019340199245264
  0.5000000000000000  0.1389657834321838  0.5011609817741132
  0.5000000000000000  0.4722602295695353  0.5025081441109336
  0.5000000000000000  0.8056528331516546  0.5020086732005211
  0.6999971149455675  0.1389657721797235  0.5013920519190762
  0.7000138526784667  0.4722839390947087  0.5022242555289296
  0.6999928999170635  0.8056522927622112  0.5019340199245264
  0.9000069703122193  0.1389588986896015  0.5013168563233990
  0.9000120263481861  0.4722942525255007  0.5017828557669830
  0.9000028095203092  0.8056309759032132  0.5016582710091271
  0.0000000000000000  0.1943687212284075  0.5012023832812105
  0.0000000000000000  0.5277046581826070  0.5015765474121494
  0.0000000000000000  0.8610351392471003  0.5013535475136237
  0.1999962259197403  0.1943635533031696  0.5014629940199740
  0.1999937950461685  0.5276945827023027  0.5019595954500105
  0.1999954480138584  0.8610400458699559  0.5016786030963303
  0.4000078516551824  0.1943662893791895  0.5012899591579938
  0.3999902412594949  0.5276852481455165  0.5025337994604584
  0.4000122949016358  0.8610500398408689  0.5016707622502778
  0.5999921783448201  0.1943662893791895  0.5012899591579938
  0.6000097887405076  0.5276852481455165  0.5025337994604584
  0.5999877350983667  0.8610500398408689  0.5016707622502778
  0.8000037890802574  0.1943635533031696  0.5014629940199740
  0.8000062199538291  0.5276945827023027  0.5019595954500105
  0.8000045669861393  0.8610400458699559  0.5016786030963303
  0.0999930066877752  0.0277077823104008  0.5013168563233990
  0.0999971674796853  0.3610356810967872  0.5016582710091271
  0.0999879506518084  0.6943724334744985  0.5017828557669830
  0.3000028850544325  0.0277009088202789  0.5013920519190762
  0.3000071000829365  0.3610143642377892  0.5019340199245264
  0.2999861473215333  0.6943827469052906  0.5022242555289296
  0.5000000000000000  0.0277008975678186  0.5011609817741132
  0.5000000000000000  0.3610138238483458  0.5020086732005211
  0.5000000000000000  0.6944064564304639  0.5025081441109336
  0.6999971149455675  0.0277009088202789  0.5013920519190762
  0.6999928999170635  0.3610143642377892  0.5019340199245264
  0.7000138526784667  0.6943827469052906  0.5022242555289296
  0.9000069703122193  0.0277077823104008  0.5013168563233990
  0.9000028095203092  0.3610356810967872  0.5016582710091271
  0.9000120263481861  0.6943724334744985  0.5017828557669830
  0.0000000000000000  0.3056315167529036  0.5013535475136237
  0.0000000000000000  0.6389620288173887  0.5015765474121494
  0.0000000000000000  0.9722979497715940  0.5012023832812105
  0.1999954480138584  0.3056266101300480  0.5016786030963303
  0.1999937950461685  0.6389721042976930  0.5019595954500105
  0.1999962259197403  0.9723031176968320  0.5014629940199740
  0.4000122949016358  0.3056166161591349  0.5016707622502778
  0.3999902412594949  0.6389814388544792  0.5025337994604584
  0.4000078516551824  0.9723003816208120  0.5012899591579938
  0.5999877350983667  0.3056166161591349  0.5016707622502778
  0.6000097887405076  0.6389814388544792  0.5025337994604584
  0.5999921783448201  0.9723003816208120  0.5012899591579938
  0.8000045669861393  0.3056266101300480  0.5016786030963303
  0.8000062199538291  0.6389721042976930  0.5019595954500105
  0.8000037890802574  0.9723031176968320  0.5014629940199740
  0.5000000000000000  0.5833349999999982  0.1467633497865748
 
  0.00000000E+00  0.00000000E+00  0.00000000E+00
  0.00000000E+00  0.00000000E+00  0.00000000E+00
  0.00000000E+00  0.00000000E+00  0.00000000E+00
  0.00000000E+00  0.00000000E+00  0.00000000E+00
  0.00000000E+00  0.00000000E+00  0.00000000E+00
  0.00000000E+00  0.00000000E+00  0.00000000E+00
  0.00000000E+00  0.00000000E+00  0.00000000E+00
  0.00000000E+00  0.00000000E+00  0.00000000E+00
  0.00000000E+00  0.00000000E+00  0.00000000E+00
  0.00000000E+00  0.00000000E+00  0.00000000E+00
  0.00000000E+00  0.00000000E+00  0.00000000E+00
  0.00000000E+00  0.00000000E+00  0.00000000E+00
  0.00000000E+00  0.00000000E+00  0.00000000E+00
  0.00000000E+00  0.00000000E+00  0.00000000E+00
  0.00000000E+00  0.00000000E+00  0.00000000E+00
  0.00000000E+00  0.00000000E+00  0.00000000E+00
  0.00000000E+00  0.00000000E+00  0.00000000E+00
  0.00000000E+00  0.00000000E+00  0.00000000E+00
  0.00000000E+00  0.00000000E+00  0.00000000E+00
  0.00000000E+00  0.00000000E+00  0.00000000E+00
  0.00000000E+00  0.00000000E+00  0.00000000E+00
  0.00000000E+00  0.00000000E+00  0.00000000E+00
  0.00000000E+00  0.00000000E+00  0.00000000E+00
  0.00000000E+00  0.00000000E+00  0.00000000E+00
  0.00000000E+00  0.00000000E+00  0.00000000E+00
  0.00000000E+00  0.00000000E+00  0.00000000E+00
  0.00000000E+00  0.00000000E+00  0.00000000E+00
  0.00000000E+00  0.00000000E+00  0.00000000E+00
  0.00000000E+00  0.00000000E+00  0.00000000E+00
  0.00000000E+00  0.00000000E+00  0.00000000E+00
  0.00000000E+00  0.00000000E+00  0.00000000E+00
  0.00000000E+00  0.00000000E+00  0.00000000E+00
  0.00000000E+00  0.00000000E+00  0.00000000E+00
  0.00000000E+00  0.00000000E+00  0.00000000E+00
  0.00000000E+00  0.00000000E+00  0.00000000E+00
  0.00000000E+00  0.00000000E+00  0.00000000E+00
  0.00000000E+00  0.00000000E+00  0.00000000E+00
  0.00000000E+00  0.00000000E+00  0.00000000E+00
  0.00000000E+00  0.00000000E+00  0.00000000E+00
  0.00000000E+00  0.00000000E+00  0.00000000E+00
  0.00000000E+00  0.00000000E+00  0.00000000E+00
  0.00000000E+00  0.00000000E+00  0.00000000E+00
  0.00000000E+00  0.00000000E+00  0.00000000E+00
  0.00000000E+00  0.00000000E+00  0.00000000E+00
  0.00000000E+00  0.00000000E+00  0.00000000E+00
  0.00000000E+00  0.00000000E+00  0.00000000E+00
  0.00000000E+00  0.00000000E+00  0.00000000E+00
  0.00000000E+00  0.00000000E+00  0.00000000E+00
  0.00000000E+00  0.00000000E+00  0.00000000E+00
  0.00000000E+00  0.00000000E+00  0.00000000E+00
  0.00000000E+00  0.00000000E+00  0.00000000E+00
  0.00000000E+00  0.00000000E+00  0.00000000E+00
  0.00000000E+00  0.00000000E+00  0.00000000E+00
  0.00000000E+00  0.00000000E+00  0.00000000E+00
  0.00000000E+00  0.00000000E+00  0.00000000E+00
  0.00000000E+00  0.00000000E+00  0.00000000E+00
  0.00000000E+00  0.00000000E+00  0.00000000E+00
  0.00000000E+00  0.00000000E+00  0.00000000E+00
  0.00000000E+00  0.00000000E+00  0.00000000E+00
  0.00000000E+00  0.00000000E+00  0.00000000E+00
  0.00000000E+00  0.00000000E+00  0.00000000E+00
