# Supplementary material for: Ultrathin quasi-2D amorphous carbon dielectric prepared from solution precursor for nanoelectronics
Source: Commun Eng. 2023 Dec 20;2:93. doi: 10.1038/s44172-023-00141-9 (PMC10955813; doi:10.1038/s44172-023-00141-9)
Supplement: Supplementary file 3 — Supplementary Data 1 [file 44172_2023_141_MOESM3_ESM.zip › neb_pristine_initial.vasp]

pristine_graphene_+_Ag_initial          
   1.00000000000000     
    12.3500003814999992    0.0000000000000000    0.0000000000000000
     0.0000000000000000   12.8276243210000001    0.0000000000000000
     0.0000000000000000    0.0000000000000000   10.0000000000000000
   C    Ag
    60     1
Direct
  0.0999951488247603  0.1389591639490106  0.4987426320978940
  0.0999865584368109  0.4722873328748207  0.4981244304950323
  0.0999944950989970  0.8056364353627998  0.4982829268454267
  0.2999981346223279  0.1389636291957288  0.4985513161150692
  0.2999821279385912  0.4722818159522291  0.4977936005052541
  0.3000001259986007  0.8056556571648201  0.4980666893425223
  0.5000000000000000  0.1389599848218310  0.4987254997198889
  0.5000000000000000  0.4722644133499259  0.4976521750914884
  0.5000000000000000  0.8056551961248033  0.4980694402144863
  0.7000018653776721  0.1389636291957288  0.4985513161150692
  0.7000178720614088  0.4722818159522291  0.4977936005052541
  0.6999998740013993  0.8056556571648201  0.4980666893425223
  0.9000048281752342  0.1389591639490106  0.4987426320978940
  0.9000134185631836  0.4722873328748207  0.4981244304950323
  0.9000054819009975  0.8056364353627998  0.4982829268454267
  0.0000000000000000  0.1943613892594556  0.4988315451312744
  0.0000000000000000  0.5277021592847646  0.4982772422710298
  0.0000000000000000  0.8610412205652977  0.4985933122785440
  0.1999944501520972  0.1943587581520703  0.4985316846850978
  0.1999876775533522  0.5276927127028657  0.4979807052334593
  0.1999922692410934  0.8610485995176163  0.4982988143090665
  0.3999982825706638  0.1943606919751701  0.4986125687048926
  0.3999863797611809  0.5276858738644421  0.4975654702205006
  0.4000057629521621  0.8610513145037046  0.4983174639433017
  0.6000017474293386  0.1943606919751701  0.4986125687048926
  0.6000136502388216  0.5276858738644421  0.4975654702205006
  0.5999942670478404  0.8610513145037046  0.4983174639433017
  0.8000055648479005  0.1943587581520703  0.4985316846850978
  0.8000123374466455  0.5276927127028657  0.4979807052334593
  0.8000077457589043  0.8610485995176163  0.4982988143090665
  0.0999951488247603  0.0277075170509917  0.4987426320978940
  0.0999944950989970  0.3610302216372006  0.4982829268454267
  0.0999865584368109  0.6943793531251785  0.4981244304950323
  0.2999981346223279  0.0277030518042736  0.4985513161150692
  0.3000001259986007  0.3610109998351803  0.4980666893425223
  0.2999821279385912  0.6943848700477702  0.4977936005052541
  0.5000000000000000  0.0277066961781713  0.4987254997198889
  0.5000000000000000  0.3610114608751971  0.4980694402144863
  0.5000000000000000  0.6944022726500734  0.4976521750914884
  0.7000018653776721  0.0277030518042736  0.4985513161150692
  0.6999998740013993  0.3610109998351803  0.4980666893425223
  0.7000178720614088  0.6943848700477702  0.4977936005052541
  0.9000048281752342  0.0277075170509917  0.4987426320978940
  0.9000054819009975  0.3610302216372006  0.4982829268454267
  0.9000134185631836  0.6943793531251785  0.4981244304950323
  0.0000000000000000  0.3056254354347061  0.4985933122785440
  0.0000000000000000  0.6389645277152312  0.4982772422710298
  0.0000000000000000  0.9723052817405460  0.4988315451312744
  0.1999922692410934  0.3056180564823876  0.4982988143090665
  0.1999876775533522  0.6389739742971301  0.4979807052334593
  0.1999944501520972  0.9723079128479384  0.4985316846850978
  0.4000057629521621  0.3056153414962992  0.4983174639433017
  0.3999863797611809  0.6389808131355537  0.4975654702205006
  0.3999982825706638  0.9723059790248314  0.4986125687048926
  0.5999942670478404  0.3056153414962992  0.4983174639433017
  0.6000136502388216  0.6389808131355537  0.4975654702205006
  0.6000017474293386  0.9723059790248314  0.4986125687048926
  0.8000077457589043  0.3056180564823876  0.4982988143090665
  0.8000123374466455  0.6389739742971301  0.4979807052334593
  0.8000055648479005  0.9723079128479384  0.4985316846850978
  0.5000000000000000  0.5833349999999982  0.8542283605964869
 
  0.00000000E+00  0.00000000E+00  0.00000000E+00
  0.00000000E+00  0.00000000E+00  0.00000000E+00
  0.00000000E+00  0.00000000E+00  0.00000000E+00
  0.00000000E+00  0.00000000E+00  0.00000000E+00
  0.00000000E+00  0.00000000E+00  0.00000000E+00
  0.00000000E+00  0.00000000E+00  0.00000000E+00
  0.00000000E+00  0.00000000E+00  0.00000000E+00
  0.00000000E+00  0.00000000E+00  0.00000000E+00
  0.00000000E+00  0.00000000E+00  0.00000000E+00
  0.00000000E+00  0.00000000E+00  0.00000000E+00
  0.00000000E+00  0.00000000E+00  0.00000000E+00
  0.00000000E+00  0.00000000E+00  0.00000000E+00
  0.00000000E+00  0.00000000E+00  0.00000000E+00
  0.00000000E+00  0.00000000E+00  0.00000000E+00
  0.00000000E+00  0.00000000E+00  0.00000000E+00
  0.00000000E+00  0.00000000E+00  0.00000000E+00
  0.00000000E+00  0.00000000E+00  0.00000000E+00
  0.00000000E+00  0.00000000E+00  0.00000000E+00
  0.00000000E+00  0.00000000E+00  0.00000000E+00
  0.00000000E+00  0.00000000E+00  0.00000000E+00
  0.00000000E+00  0.00000000E+00  0.00000000E+00
  0.00000000E+00  0.00000000E+00  0.00000000E+00
  0.00000000E+00  0.00000000E+00  0.00000000E+00
  0.00000000E+00  0.00000000E+00  0.00000000E+00
  0.00000000E+00  0.00000000E+00  0.00000000E+00
  0.00000000E+00  0.00000000E+00  0.00000000E+00
  0.00000000E+00  0.00000000E+00  0.00000000E+00
  0.00000000E+00  0.00000000E+00  0.00000000E+00
  0.00000000E+00  0.00000000E+00  0.00000000E+00
  0.00000000E+00  0.00000000E+00  0.00000000E+00
  0.00000000E+00  0.00000000E+00  0.00000000E+00
  0.00000000E+00  0.00000000E+00  0.00000000E+00
  0.00000000E+00  0.00000000E+00  0.00000000E+00
  0.00000000E+00  0.00000000E+00  0.00000000E+00
  0.00000000E+00  0.00000000E+00  0.00000000E+00
  0.00000000E+00  0.00000000E+00  0.00000000E+00
  0.00000000E+00  0.00000000E+00  0.00000000E+00
  0.00000000E+00  0.00000000E+00  0.00000000E+00
  0.00000000E+00  0.00000000E+00  0.00000000E+00
  0.00000000E+00  0.00000000E+00  0.00000000E+00
  0.00000000E+00  0.00000000E+00  0.00000000E+00
  0.00000000E+00  0.00000000E+00  0.00000000E+00
  0.00000000E+00  0.00000000E+00  0.00000000E+00
  0.00000000E+00  0.00000000E+00  0.00000000E+00
  0.00000000E+00  0.00000000E+00  0.00000000E+00
  0.00000000E+00  0.00000000E+00  0.00000000E+00
  0.00000000E+00  0.00000000E+00  0.00000000E+00
  0.00000000E+00  0.00000000E+00  0.00000000E+00
  0.00000000E+00  0.00000000E+00  0.00000000E+00
  0.00000000E+00  0.00000000E+00  0.00000000E+00
  0.00000000E+00  0.00000000E+00  0.00000000E+00
  0.00000000E+00  0.00000000E+00  0.00000000E+00
  0.00000000E+00  0.00000000E+00  0.00000000E+00
  0.00000000E+00  0.00000000E+00  0.00000000E+00
  0.00000000E+00  0.00000000E+00  0.00000000E+00
  0.00000000E+00  0.00000000E+00  0.00000000E+00
  0.00000000E+00  0.00000000E+00  0.00000000E+00
  0.00000000E+00  0.00000000E+00  0.00000000E+00
  0.00000000E+00  0.00000000E+00  0.00000000E+00
  0.00000000E+00  0.00000000E+00  0.00000000E+00
  0.00000000E+00  0.00000000E+00  0.00000000E+00
