# Supplementary material for: Ultrathin quasi-2D amorphous carbon dielectric prepared from solution precursor for nanoelectronics
Source: Commun Eng. 2023 Dec 20;2:93. doi: 10.1038/s44172-023-00141-9 (PMC10955813; doi:10.1038/s44172-023-00141-9)
Supplement: Supplementary file 3 — Supplementary Data 1 [file 44172_2023_141_MOESM3_ESM.zip › File_Description.txt]

File description:
• amorphous_with_pristine.vasp - crystal structure used for the amorphous structure with pristine crystalline region study 
• neb_amorphous_initial.vasp and neb_amorphous_final.vasp - initial and final structures for the Ag diffusion through amorphous graphene simulation 
• neb_pristine_initial.vasp and neb_pristine_final.vasp - initial and final structures for the Ag diffusion through pristine graphene simulation 
